# Supplementary material for: Effects of Nanoplastics on the Dinoflagellate Amphidinium carterae Hulburt from the Perspectives of Algal Growth, Oxidative Stress and Hemolysin Production
Source: Nanomaterials (Basel). 2021 Sep 22;11(10):2471. doi: 10.3390/nano11102471 (PMC8541305; doi:10.3390/nano11102471)
Supplement: Supplementary file 1 [file nanomaterials-11-02471-s001.zip]

Archive with 1 entries (1 files):
- nanomaterials-1370686-supplementary.pdf
